# Supplementary material for: Direct Determination of Pyrazinamide (PZA) Susceptibility by Sputum Microscopic Observation Drug Susceptibility (MODS) Culture at Neutral pH: the MODS-PZA Assay
Source: J Clin Microbiol. 2020 Apr 23;58(5):e01165-19. doi: 10.1128/JCM.01165-19 (PMC7180241; doi:10.1128/JCM.01165-19)
Supplement: Supplemental file 1 [file JCM.01165-19-s0001.xlsx]

## Sheet: Hoja1
Sample code	MDR profile	MGIT-PZA 100 µg/mL	pncA sequencing		Classic Wayne assay	Consensus PZA profile (MGIT-Sequencing-Wayne)	MODS-PZA
			pncA mutation	Genotypic resistance profile			PZA 400 µg/mL		PZA 800 µg/mL
							R1	R2	R1	R2
1	Susceptible	Susceptible	wt	Susceptible	Susceptible	Susceptible	Susceptible	Susceptible	Susceptible	Susceptible
4	Susceptible	Susceptible	wt	Susceptible	Susceptible	Susceptible	Susceptible	Susceptible	Susceptible	Susceptible
5	MDR	Susceptible	wt	Susceptible	Susceptible	Susceptible	Susceptible	Susceptible	Susceptible	Susceptible
6	MDR	Resistant	K48T	Susceptible	Susceptible	Susceptible	Susceptible	Susceptible	Susceptible	Susceptible
9	Susceptible	Susceptible	wt	Susceptible	Susceptible	Susceptible	Susceptible	Susceptible	Susceptible	Susceptible
13	INHr	Susceptible	wt	Susceptible	Susceptible	Susceptible	Susceptible	Susceptible	Susceptible	Susceptible
14	Susceptible	Susceptible	wt	Susceptible	Susceptible	Susceptible	Susceptible	Susceptible	Susceptible	Susceptible
21	Susceptible	Susceptible	wt	Susceptible	Susceptible	Susceptible	Susceptible	Susceptible	Susceptible	Susceptible
27	INHr	Susceptible	K48T	Susceptible	Susceptible	Susceptible	Susceptible	Susceptible	Susceptible	Susceptible
39	Susceptible	Susceptible	wt	Susceptible	Susceptible	Susceptible	Susceptible	Susceptible	Susceptible	Susceptible
40	Susceptible	Resistant	H51R	Resistant	Resistant	Resistant	Resistant	Resistant	Resistant	Resistant
41	INHr	Susceptible	wt	Susceptible	Susceptible	Susceptible	Susceptible	Susceptible	Susceptible	Susceptible
42	MDR	Susceptible	wt	Susceptible	Susceptible	Susceptible	Susceptible	Susceptible	Susceptible	Susceptible
50	INHr	Susceptible	P62S	Susceptible	Susceptible	Susceptible	Resistant	Resistant	Resistant	Resistant
51	Susceptible	Susceptible	wt	Susceptible	Susceptible	Susceptible	Susceptible	Susceptible	Susceptible	Susceptible
54	MDR	Susceptible	wt	Susceptible	Susceptible	Susceptible	Susceptible	Susceptible	Susceptible	Susceptible
57	Susceptible	Susceptible	wt	Susceptible	Susceptible	Susceptible	Susceptible	Susceptible	Susceptible	Susceptible
59	Susceptible	Susceptible	wt	Susceptible	Susceptible	Susceptible	Susceptible	Susceptible	Susceptible	Susceptible
63	MDR	Susceptible	wt	Susceptible	Susceptible	Susceptible	Susceptible	Susceptible	Susceptible	Susceptible
69	Susceptible	Susceptible	wt	Susceptible	Susceptible	Susceptible	Susceptible	Susceptible	Susceptible	Susceptible
73	INHr	Susceptible	wt	Susceptible	Susceptible	Susceptible	Susceptible	Susceptible	Susceptible	Susceptible
75	MDR	Resistant	H57L	Resistant	Resistant	Resistant	Resistant	Resistant	Resistant	Resistant
78	MDR	Resistant	wt	Susceptible	Susceptible	Susceptible	Susceptible	Resistant	Susceptible	Resistant
79	Susceptible	Susceptible	wt	Susceptible	Susceptible	Susceptible	Susceptible	Susceptible	Susceptible	Susceptible
82	Susceptible	Susceptible	wt	Susceptible	Susceptible	Susceptible	Susceptible	Susceptible	Susceptible	Susceptible
86	Susceptible	Susceptible	wt	Susceptible	Susceptible	Susceptible	Susceptible	Susceptible	Susceptible	Susceptible
92	Susceptible	Susceptible	wt	Susceptible	Susceptible	Susceptible	Susceptible	Susceptible	Susceptible	Susceptible
96	MDR	Resistant	Q10R	Resistant	Resistant	Resistant	Resistant	Resistant	Resistant	Resistant
100	Susceptible	Susceptible	wt	Susceptible	Susceptible	Susceptible	Susceptible	Susceptible	Susceptible	Susceptible
111	Susceptible	Susceptible	wt	Susceptible	Susceptible	Susceptible	Susceptible	Susceptible	Susceptible	Susceptible
118	INHr	Susceptible	wt	Susceptible	Susceptible	Susceptible	Susceptible	Susceptible	Susceptible	Susceptible
119	Susceptible	Susceptible	wt	Susceptible	Susceptible	Susceptible	Susceptible	Susceptible	Susceptible	Susceptible
120	MDR	Susceptible	wt	Susceptible	Susceptible	Susceptible	Susceptible	Susceptible	Susceptible	Susceptible
123	MDR	Resistant	Q10R	Resistant	Resistant	Resistant	Susceptible	Susceptible	Susceptible	Susceptible
124	Susceptible	Susceptible	wt	Susceptible	Susceptible	Susceptible	Susceptible	Susceptible	Susceptible	Susceptible
126	Susceptible	Susceptible	wt	Susceptible	Susceptible	Susceptible	Susceptible	Susceptible	Susceptible	Susceptible
143	Susceptible	Susceptible	wt	Susceptible	Susceptible	Susceptible	Susceptible	Susceptible	Susceptible	Susceptible
151	Susceptible	Susceptible	wt	Susceptible	Susceptible	Susceptible	Susceptible	Susceptible	Susceptible	Susceptible
155	RIFr	Resistant	H51R	Resistant	Susceptible	Resistant	Resistant	Resistant	Resistant	Resistant
164	Susceptible	Susceptible	wt	Susceptible	Susceptible	Susceptible	Susceptible	Susceptible	Susceptible	Susceptible
167	Susceptible	Susceptible	wt	Susceptible	Susceptible	Susceptible	Susceptible	Susceptible	Susceptible	Susceptible
169	INHr	Susceptible	wt	Susceptible	Susceptible	Susceptible	Susceptible	Susceptible	Susceptible	Susceptible
170	MDR	Resistant	Q10R	Resistant	Susceptible	Resistant	Susceptible	Susceptible	Susceptible	Susceptible
171	Susceptible	Susceptible	wt	Susceptible	Susceptible	Susceptible	Susceptible	Susceptible	Susceptible	Susceptible
175	Susceptible	Resistant	H51R	Resistant	Susceptible	Resistant	Susceptible	Resistant	Susceptible	Resistant
177	MDR	Resistant	Q10R	Resistant	Susceptible	Resistant	Resistant	Resistant	Resistant	Resistant
180	Susceptible	Susceptible	wt	Susceptible	Susceptible	Susceptible	Susceptible	Susceptible	Susceptible	Susceptible
182	MDR	Susceptible	wt	Susceptible	Susceptible	Susceptible	Susceptible	Susceptible	Susceptible	Susceptible
183	Susceptible	Susceptible	wt	Susceptible	Susceptible	Susceptible	Susceptible	Susceptible	Susceptible	Susceptible
186	Susceptible	Susceptible	wt	Susceptible	Susceptible	Susceptible	Susceptible	Susceptible	Susceptible	Susceptible
190	MDR	Susceptible	wt	Susceptible	Susceptible	Susceptible	Susceptible	Susceptible	Susceptible	Susceptible
192	Susceptible	Susceptible	wt	Susceptible	Susceptible	Susceptible	Susceptible	Susceptible	Susceptible	Susceptible
195	Susceptible	Susceptible	wt	Susceptible	Susceptible	Susceptible	Susceptible	Susceptible	Susceptible	Susceptible
199	Susceptible	Susceptible	wt	Susceptible	Susceptible	Susceptible	Susceptible	Susceptible	Susceptible	Susceptible
200	Susceptible	Susceptible	wt	Susceptible	Susceptible	Susceptible	Susceptible	Susceptible	Susceptible	Susceptible
203	Susceptible	Susceptible	wt	Susceptible	Susceptible	Susceptible	Susceptible	Susceptible	Susceptible	Susceptible
210	Susceptible	Susceptible	wt	Susceptible	Susceptible	Susceptible	Susceptible	Susceptible	Susceptible	Susceptible
214	Susceptible	Susceptible	wt	Susceptible	Susceptible	Susceptible	Susceptible	Susceptible	Susceptible	Susceptible
215	Susceptible	Susceptible	wt	Susceptible	Susceptible	Susceptible	Susceptible	Susceptible	Susceptible	Susceptible
241	MDR	Resistant	Q10P	Resistant	Susceptible	Resistant	Susceptible	Susceptible	Susceptible	Susceptible
245	MDR	Susceptible	K48T	Susceptible	Susceptible	Susceptible	Susceptible	Susceptible	Susceptible	Susceptible
247	MDR	Resistant	Q10P	Resistant	Resistant	Resistant	Susceptible	Resistant	Susceptible	Susceptible
248	Susceptible	Susceptible	wt	Susceptible	Susceptible	Susceptible	Susceptible	Resistant	Susceptible	Resistant
249	MDR	Resistant	Q10R	Resistant	Resistant	Resistant	Resistant	Resistant	Resistant	Resistant
253	Susceptible	Susceptible	wt	Susceptible	Susceptible	Susceptible	Susceptible	Susceptible	Susceptible	Susceptible
257	Susceptible	Susceptible	wt	Susceptible	Susceptible	Susceptible	Susceptible	Susceptible	Susceptible	Susceptible
259	Susceptible	Susceptible	wt	Susceptible	Susceptible	Susceptible	Susceptible	Susceptible	Susceptible	Susceptible
261	RIFr	Susceptible	wt	Susceptible	Susceptible	Susceptible	Susceptible	Susceptible	Susceptible	Susceptible
263	RIFr	Susceptible	wt	Susceptible	Susceptible	Susceptible	Susceptible	Susceptible	Susceptible	Susceptible
266	Susceptible	Susceptible	wt	Susceptible	Susceptible	Susceptible	Susceptible	Susceptible	Susceptible	Susceptible
268	Susceptible	Susceptible	wt	Susceptible	Susceptible	Susceptible	Susceptible	Resistant	Susceptible	Susceptible
273	MDR	Resistant	I6S	Resistant	Resistant	Resistant	Resistant	Resistant	Resistant	Resistant
274	RIFr	Susceptible	wt	Susceptible	Susceptible	Susceptible	Susceptible	Susceptible	Susceptible	Susceptible
275	MDR	Susceptible	wt	Susceptible	Susceptible	Susceptible	Susceptible	Susceptible	Susceptible	Susceptible
276	MDR	Susceptible	K48T	Susceptible	Susceptible	Susceptible	Susceptible	Susceptible	Susceptible	Susceptible
277	Susceptible	Susceptible	wt	Susceptible	Susceptible	Susceptible	Susceptible	Susceptible	Susceptible	Susceptible
278	Susceptible	Resistant	Q10P	Resistant	Susceptible	Resistant	Resistant	Resistant	Resistant	Resistant
282	MDR	Resistant	I6S	Resistant	Resistant	Resistant	Resistant	Resistant	Resistant	Resistant
284	Susceptible	Susceptible	wt	Susceptible	Susceptible	Susceptible	Susceptible	Susceptible	Susceptible	Susceptible
286	MDR	Resistant	wt	Susceptible	Susceptible	Susceptible	Resistant	Resistant	Resistant	Resistant
287	MDR	Resistant	Q10R	Resistant	Resistant	Resistant	Resistant	Resistant	Resistant	Resistant
289	Susceptible	Susceptible	wt	Susceptible	Susceptible	Susceptible	Susceptible	Susceptible	Susceptible	Susceptible
291	Susceptible	Susceptible	wt	Susceptible	Susceptible	Susceptible	Susceptible	Susceptible	Susceptible	Susceptible
293	Susceptible	Susceptible	wt	Susceptible	Susceptible	Susceptible	Susceptible	Susceptible	Susceptible	Susceptible
294	RIFr	Resistant	H51R	Resistant	Resistant	Resistant	Susceptible	Resistant	Susceptible	Resistant
296	MDR	Susceptible	wt	Susceptible	Susceptible	Susceptible	Susceptible	Susceptible	Susceptible	Susceptible
299	Susceptible	Susceptible	wt	Susceptible	Susceptible	Susceptible	Resistant	Resistant	Susceptible	Susceptible
302	Susceptible	Susceptible	wt	Susceptible	Susceptible	Susceptible	Susceptible	Susceptible	Susceptible	Susceptible
305	INHr	Resistant	wt	Susceptible	Resistant	Resistant	Resistant	Resistant	Resistant	Resistant
306	Susceptible	Susceptible	wt	Susceptible	Susceptible	Susceptible	Susceptible	Susceptible	Susceptible	Susceptible
307	Susceptible	Susceptible	wt	Susceptible	Susceptible	Susceptible	Susceptible	Susceptible	Susceptible	Susceptible
308	MDR	Susceptible	wt	Susceptible	Susceptible	Susceptible	Susceptible	Susceptible	Susceptible	Susceptible
313	RIFr	Resistant	H51R	Resistant	Susceptible	Resistant	Resistant	Resistant	Resistant	Resistant
315	Susceptible	Susceptible	wt	Susceptible	Susceptible	Susceptible	Susceptible	Susceptible	Susceptible	Susceptible
319	Susceptible	Susceptible	wt	Susceptible	Susceptible	Susceptible	Susceptible	Susceptible	Susceptible	Susceptible
320	MDR	Susceptible	K48T	Susceptible	Susceptible	Susceptible	Susceptible	Susceptible	Susceptible	Susceptible
321	Susceptible	Susceptible	wt	Susceptible	Susceptible	Susceptible	Susceptible	Susceptible	Susceptible	Susceptible
325	Susceptible	Susceptible	wt	Susceptible	Susceptible	Susceptible	Susceptible	Resistant	Susceptible	Susceptible
327	Susceptible	Susceptible	wt	Susceptible	Susceptible	Susceptible	Susceptible	Susceptible	Susceptible	Susceptible
330	INHr	Susceptible	wt	Susceptible	Susceptible	Susceptible	Susceptible	Susceptible	Susceptible	Susceptible
331	Susceptible	Susceptible	wt	Susceptible	Susceptible	Susceptible	Susceptible	Susceptible	Susceptible	Susceptible
335	Susceptible	Susceptible	wt	Susceptible	Susceptible	Susceptible	Susceptible	Susceptible	Susceptible	Susceptible
339	MDR	Resistant	D8E	Resistant	Resistant	Resistant	Resistant	Resistant	Resistant	Resistant
340	Susceptible	Susceptible	wt	Susceptible	Susceptible	Susceptible	Susceptible	Susceptible	Susceptible	Susceptible
341	MDR	Resistant	Q10R	Resistant	Resistant	Resistant	Resistant	Resistant	Resistant	Resistant
342	MDR	Resistant	Q10R	Resistant	Susceptible	Resistant	Resistant	Resistant	Resistant	Resistant
347	INHr	Susceptible	wt	Susceptible	Susceptible	Susceptible	Susceptible	Susceptible	Susceptible	Susceptible
348	INHr	Susceptible	wt	Susceptible	Susceptible	Susceptible	Susceptible	Susceptible	Susceptible	Susceptible
356	Susceptible	Susceptible	wt	Susceptible	Susceptible	Susceptible	Susceptible	Susceptible	Susceptible	Susceptible
359	Susceptible	Susceptible	wt	Susceptible	Susceptible	Susceptible	Susceptible	Susceptible	Susceptible	Susceptible
360	MDR	Susceptible	wt	Susceptible	Susceptible	Susceptible	Susceptible	Susceptible	Susceptible	Susceptible
364	MDR	Resistant	Q10R	Resistant	Susceptible	Resistant	Resistant	Resistant	Resistant	Resistant
366	MDR	Resistant	H71R	Resistant	Resistant	Resistant	Resistant	Resistant	Resistant	Resistant
367	MDR	Resistant	H51R	Resistant	Resistant	Resistant	Resistant	Resistant	Resistant	Resistant
368	RIFr	Resistant	H51R	Resistant	Resistant	Resistant	Susceptible	Resistant	Susceptible	Resistant
369	MDR	Resistant	H71R	Resistant	Resistant	Resistant	Susceptible	Resistant	Susceptible	Resistant
371	INHr	Susceptible	wt	Susceptible	Susceptible	Susceptible	Susceptible	Susceptible	Susceptible	Susceptible
379	MDR	Resistant	∆456-466	Resistant	Resistant	Resistant	Resistant	Resistant	Resistant	Resistant
384	INHr	Susceptible	wt	Susceptible	Susceptible	Susceptible	Susceptible	Resistant	Susceptible	Resistant
389	MDR	Resistant	∆456-466	Resistant	Resistant	Resistant	Resistant	Resistant	Susceptible	Susceptible
391	Susceptible	Susceptible	wt	Susceptible	Susceptible	Susceptible	Susceptible	Susceptible	Susceptible	Susceptible
393	Susceptible	Susceptible	wt	Susceptible	Susceptible	Susceptible	Susceptible	Susceptible	Susceptible	Susceptible
396	INHr	Susceptible	wt	Susceptible	Susceptible	Susceptible	Susceptible	Susceptible	Susceptible	Susceptible
398	RIFr	Resistant	H51R	Resistant	Resistant	Resistant	Resistant	Resistant	Resistant	Resistant
402	Susceptible	Susceptible	wt	Susceptible	Susceptible	Susceptible	Susceptible	Susceptible	Susceptible	Susceptible
403	RIFr	Susceptible	wt	Susceptible	Susceptible	Susceptible	Susceptible	Susceptible	Susceptible	Susceptible
408	INHr	Susceptible	wt	Susceptible	Susceptible	Susceptible	Susceptible	Susceptible	Susceptible	Susceptible
409	Susceptible	Susceptible	wt	Susceptible	Susceptible	Susceptible	Susceptible	Susceptible	Susceptible	Susceptible
411	Susceptible	Susceptible	wt	Susceptible	Susceptible	Susceptible	Susceptible	Susceptible	Susceptible	Susceptible
413	Susceptible	Susceptible	wt	Susceptible	Susceptible	Susceptible	Susceptible	Susceptible	Susceptible	Susceptible
416	Susceptible	Susceptible	wt	Susceptible	Susceptible	Susceptible	Susceptible	Susceptible	Susceptible	Susceptible
417	MDR	Resistant	Q10R	Resistant	Resistant	Resistant	Resistant	Resistant	Resistant	Resistant
418	INHr	Susceptible	wt	Susceptible	Susceptible	Susceptible	Susceptible	Susceptible	Susceptible	Susceptible
422	INHr	Susceptible	wt	Susceptible	Susceptible	Susceptible	Susceptible	Susceptible	Susceptible	Susceptible
427	MDR	Susceptible	wt	Susceptible	Susceptible	Susceptible	Susceptible	Susceptible	Susceptible	Susceptible
428	Susceptible	Susceptible	wt	Susceptible	Susceptible	Susceptible	Susceptible	Susceptible	Susceptible	Susceptible
433	Susceptible	Susceptible	wt	Susceptible	Susceptible	Susceptible	Susceptible	Susceptible	Susceptible	Susceptible
437	RIFr	Resistant	H51R	Resistant	Resistant	Resistant	Resistant	Resistant	Resistant	Resistant
439	Susceptible	Susceptible	wt	Susceptible	Susceptible	Susceptible	Susceptible	Susceptible	Susceptible	Susceptible
443	MDR	Susceptible	wt	Susceptible	Susceptible	Susceptible	Susceptible	Susceptible	Susceptible	Susceptible
445	Susceptible	Susceptible	wt	Susceptible	Susceptible	Susceptible	Susceptible	Susceptible	Susceptible	Susceptible
449	Susceptible	Susceptible	wt	Susceptible	Susceptible	Susceptible	Susceptible	Susceptible	Susceptible	Susceptible
456	MDR	Resistant	Q10R	Resistant	Resistant	Resistant	Resistant	Resistant	Resistant	Resistant
457	Susceptible	Susceptible	wt	Susceptible	Susceptible	Susceptible	Susceptible	Susceptible	Susceptible	Susceptible
459	Susceptible	Susceptible	wt	Susceptible	Susceptible	Susceptible	Susceptible	Susceptible	Susceptible	Susceptible
462	Susceptible	Susceptible	wt	Susceptible	Susceptible	Susceptible	Susceptible	Susceptible	Susceptible	Susceptible
465	RIFr	Resistant	A-11G	Resistant	Resistant	Resistant	Susceptible	Susceptible	Susceptible	Susceptible
466	MDR	Resistant	D8E	Resistant	Resistant	Resistant	Resistant	Resistant	Resistant	Resistant
472	MDR	Susceptible	wt	Susceptible	Susceptible	Susceptible	Susceptible	Susceptible	Susceptible	Susceptible
473	Susceptible	Susceptible	wt	Susceptible	Susceptible	Susceptible	Susceptible	Susceptible	Susceptible	Susceptible
476	Susceptible	Susceptible	wt	Susceptible	Susceptible	Susceptible	Susceptible	Susceptible	Susceptible	Susceptible
478	Susceptible	Susceptible	wt	Susceptible	Susceptible	Susceptible	Susceptible	Susceptible	Susceptible	Susceptible
488	MDR	Resistant	∆456-466	Resistant	Resistant	Resistant	Resistant	Resistant	Resistant	Resistant
490	MDR	Susceptible	K48T	Susceptible	Susceptible	Susceptible	Susceptible	Susceptible	Susceptible	Susceptible
491	MDR	Susceptible	wt	Susceptible	Susceptible	Susceptible	Susceptible	Susceptible	Susceptible	Susceptible
494	Susceptible	Susceptible	wt	Susceptible	Susceptible	Susceptible	Susceptible	Susceptible	Susceptible	Susceptible
495	INHr	Susceptible	wt	Susceptible	Susceptible	Susceptible	Susceptible	Susceptible	Susceptible	Susceptible
496	MDR	Resistant	Q10R	Resistant	Resistant	Resistant	Resistant	Resistant	Resistant	Resistant
500	Susceptible	Susceptible	wt	Susceptible	Susceptible	Susceptible	Susceptible	Susceptible	Susceptible	Susceptible
502	RIFr	Susceptible	wt	Susceptible	Susceptible	Susceptible	Susceptible	Susceptible	Susceptible	Susceptible
505	MDR	Resistant	D49N	Resistant	Resistant	Resistant	Resistant	Resistant	Resistant	Resistant
506	MDR	Resistant	F81S	Susceptible	Susceptible	Susceptible	Susceptible	Susceptible	Susceptible	Susceptible
509	MDR	Susceptible	F81S	Susceptible	Susceptible	Susceptible	Susceptible	Susceptible	Susceptible	Susceptible
510	Susceptible	Susceptible	wt	Susceptible	Susceptible	Susceptible	Susceptible	Susceptible	Susceptible	Susceptible
514	INHr	Susceptible	wt	Susceptible	Susceptible	Susceptible	Susceptible	Susceptible	Susceptible	Susceptible
516	Susceptible	Susceptible	wt	Susceptible	Susceptible	Susceptible	Susceptible	Susceptible	Susceptible	Susceptible
517	INHr	Susceptible	wt	Susceptible	Susceptible	Susceptible	Susceptible	Susceptible	Susceptible	Susceptible
520	Susceptible	Susceptible	wt	Susceptible	Susceptible	Susceptible	Susceptible	Susceptible	Susceptible	Susceptible
522	MDR	Resistant	∆375-389	Resistant	Resistant	Resistant	Resistant	Resistant	Susceptible	Susceptible
523	Susceptible	Susceptible	wt	Susceptible	Susceptible	Susceptible	Susceptible	Susceptible	Susceptible	Susceptible
525	MDR	Susceptible	wt	Susceptible	Susceptible	Susceptible	Susceptible	Susceptible	Susceptible	Susceptible
526	MDR	Resistant	K48T	Susceptible	Susceptible	Susceptible	Susceptible	Susceptible	Susceptible	Susceptible
531	MDR	Resistant	K48T	Susceptible	Susceptible	Susceptible	Susceptible	Susceptible	Susceptible	Susceptible
532	Susceptible	Susceptible	wt	Susceptible	Susceptible	Susceptible	Susceptible	Susceptible	Susceptible	Susceptible
539	Susceptible	Susceptible	wt	Susceptible	Susceptible	Susceptible	Susceptible	Susceptible	Susceptible	Susceptible
550	Susceptible	Susceptible	wt	Susceptible	Susceptible	Susceptible	Susceptible	Susceptible	Susceptible	Susceptible
551	INHr	Susceptible	wt	Susceptible	Susceptible	Susceptible	Susceptible	Susceptible	Susceptible	Susceptible
555	Susceptible	Susceptible	wt	Susceptible	Susceptible	Susceptible	Susceptible	Susceptible	Susceptible	Susceptible
560	MDR	Resistant	Q10R	Resistant	Resistant	Resistant	Resistant	Resistant	Resistant	Resistant
561	INHr	Susceptible	wt	Susceptible	Susceptible	Susceptible	Susceptible	Susceptible	Susceptible	Susceptible
567	Susceptible	Susceptible	wt	Susceptible	Susceptible	Susceptible	Susceptible	Susceptible	Susceptible	Susceptible
571	Susceptible	Susceptible	wt	Susceptible	Susceptible	Susceptible	Susceptible	Susceptible	Susceptible	Susceptible
